# Supplementary material for: Chemical Pollutant Exposure in Neurodevelopmental Disorders: Integrating Toxicogenomic and Transcriptomic Evidence to Elucidate Shared Biological Mechanisms and Developmental Signatures
Source: Toxics. 2025 Apr 8;13(4):282. doi: 10.3390/toxics13040282 (PMC12031255; doi:10.3390/toxics13040282)
Supplement: Supplementary file 1 [file toxics-13-00282-s001.zip]

Archive with 1 entries (1 files):
- toxics-3511376-supplementary.pdf
